# Supplementary material for: Dietary Supplementation with a 3-Selenoureidoindole Derivative Enhances Thermotolerance and Modifies the Hemolymph Amino Acid Profile in Silkworm (Bombyx mori)
Source: Biology (Basel). 2026 Jan 28;15(3):245. doi: 10.3390/biology15030245 (PMC12897462; doi:10.3390/biology15030245)
Supplement: Supplementary file 1 [file biology-15-00245-s001.zip]

Archive with 1 entries (1 files):
- biology-4089891-supplementary.pdf
